# Supplementary material for: Sensory neuron–expressed FGF13 controls nociceptive signaling in diabetic neuropathy models
Source: J Clin Invest. 2025 Jul 15;135(14):e183749. doi: 10.1172/JCI183749 (PMC12259270; doi:10.1172/JCI183749)
Supplement: Supporting data values [file jci-135-183749-s010.xlsx]

## Sheet: Figure 1
Figure 1B												FGF13		FGF13R110A				Figure 1C
					FGF13
Log (conc(M))	Mean	SEM		Time	Vehicle (DMSO)			PW164				Vehicle	PW164	Vehicle	PW164			Concentration	Mean	SEM	N		Concentration	Mean	SEM	N		Concentration	Mean	SEM	N
-6	97.8125	2.80678		0	270.5	26.6519	8	229.9	59.4384	10		93.3377	53.5117	94.4509	91.1075			0.122	2.37413	0.360376	5		0.122	59.6596	5.1542	3		0.1	11.7473	4.5538	6
-5.5	98.45	5.64705										154.824	52.6748	122.034	93.4757			0.976	3.77063	0.505657	5		0.976	86.1667	4.15075	3		0.3	13.4361	2.365	6
-5	102.25	2.39461										82.9997	30.1772	91.1075	87.3462			1.95	4.60257	0.554309	5		1.95	76.6319	1.95255	3		0.5	14.916	2.41627	6
-4.82	95.2	2.08044		5	923	55.4337	8	547.2	84.4849	10		114.752	36.3308	93.0578	108.8			3.9	4.04574	0.714505	5		3.9	52.7649	6.0388	3		1	18.5102	1.70151	6
-4.7	78.7625	4.34281										99.2452	42.7306	97.655	93.615			7.81	7.33921	0.883397	5		7.81	61.9667	2.04711	3		5	33.387	7.03223	6
-4.6	72.975	3.0409										87.4303	39.5799	105.596	94.3116			15.6	11.1165	1.61388	5		15.6	52.2455	3.51123	3		10	31.3307	4.16096	6
-4.4	55.95	3.70294		10	1457.38	75.0002	8	954.8	120.445	10		69.0187	34.1155	92.7792	89.4358			31.3	23.6451	1.83364	5		31.3	81.1454	2.71961	3		30	39.8387	5.97719	6
-4.3	49.1	2.33952										116.377	47.555	107.964	83.8635			62.5	56.0978	6.9684	5		62.5	64.2779	3.6077	3		50	61.4564	7.64795	6
-4.22	41.95	2.79955										102.888	46.8165	85.9531	99.0481			125	77.659	5.10984	5		125	68.8886	3.20087	3		75	73.8158	6.67471	6
-4.12	37.575	2.82352		15	2217.25	85.2739	8	1153.7	174.844	10		113.866	80.4398	95.7047	84.8386			150	80.7671	4.83227	5		150	100	0	3		100	81.4035	5.90526	6
-4	36.8	3.24166										53.5117	35.0509	102.391	92.9185			200	97.6839	1.41411	5		300	80.3333	2.71167	3		150	95.4433	2.80726	4
-3.82	36.175	3.21102																300	96.6425	2.74622	5		500	63.0318	2.47887	3		200	95.0283	1.71464	4
-3.6	36.225	2.31746																500	66.7008	4.96071	3		0	0	0	3		300	77.1571	4.84884	3
																		0	0	0	5		0	0	0	3		0	0	0	6
																		0	0	0	5		0	0	0	3		0	0	0	6
																		0	0	0	5		0	0	0	3		0	0	0	6
																		0	0	0	5		0	0	0	3		0	0	0	6
																		0	0	0	5		0	0	0	3		0	0	0	6
																		0	0	0	5		0	0	0	3		0	0	0	6
Figure 1E						Figure 1F																	Figure 1I
						Log (conc(M)																		GFP + Vehicle			GFP + PW164			FGF13-GFP + DMSO			FGF13-GFP + PW164
GFP + Vehicle	GFP + PW164	FGF13-GFP + DMSO	FGF13-GFP + PW164			-6	-197.229	-66.2793	-70.6625	-45.2581	-50.3399	-54.4698	-44.1548	-156.89	-185.444	-198.475	-75.3663	-86.923	-135.846	-127.705	-148.805		Pulses	Mean	SEM	N	Mean	SEM	N	Mean	SEM	N	Mean	SEM	N
-25.9905	-43.5598	-197.229	-35.632			-5.5	-81.9067	-58.5059	-132.865	-122.748	-88.7979	-55.3817											1	1	0	8	1	0	8	1	0	18	1	0	17
-60.4787	-42.2179	-66.2793	-19.9621			-5	-56.6316	-73.3492	-62.2621	-49.2961	-51.8816	-53.4863											3	0.911892	0.0200684	8	0.901654	0.0220194	8	0.841866	0.0273053	18	0.71663	0.035736	17
-71.8935	-114.828	-70.6625	-12.4756			-4.82	-32.6434	-45.2075	-81.408	-60.2872	-30.9992	-23.1785											6	0.883502	0.0141872	8	0.907886	0.0308373	8	0.824476	0.0302314	18	0.662937	0.0421747	17
-55.06	-86.0124	-45.2581	-47.0012			-4.6	-18.9758	-13.7813	-14.0242	-23.3365	-31.5393	-51.634	-43.7766										10	0.866549	0.0150408	8	0.907084	0.0337659	8	0.826296	0.0275833	18	0.658488	0.0468731	17
-101.876	-52.8278	-50.3399	-23.719			-4.22	-35.632	-19.9621	-12.4756	-47.12	-23.719	-40.2067	-44.9205	-49.8466	-14.2849	-18.7292	-14.0936	-20.7765	-18.5751	-13.6066			15	0.857938	0.0189412	8	0.903895	0.0484629	8	0.856423	0.0263668	18	0.647716	0.0427708	17
-33.6607	-52.2782	-54.4698	-40.2067			-4.12	-28.7977	-34.9117	-17.8104	-35.816	-40.7221	-22.7717	-10.0982	-18.5815									20	0.896564	0.0301225	8	0.863257	0.0309121	8	0.852174	0.0251818	18	0.642058	0.0467525	17
-62.223	-86.1116	-44.1548	-44.9205			-4	-33.7579	-42.5576	-17.3792	-9.97668	-27.9813	-37.0057	-18.4621	-16.0106
-58.2921	-45.6789	-156.89	-29.8466
-55.3689	-91.7306	-185.444	-14.2849																				Figure 1J
-54.0646	-57.8696	-198.475	-18.0292
-40.8524	-88.0951	-75.3663	-14.0936																				Pulses	Mean	SEM	N	Mean	SEM	N	Mean	SEM	N	Mean	SEM	N
-104.126		86.922961-	-20.7765																				1	100	0	11	100	0	8	100	0	17	100	0	17
			-18.3751																				2	63.7245	4.30743	11	67.9412	3.77691	8	89.11	2.82229	17	69.7175	5.21613	17
			-13.1066																				3	59.34	5.34835	11	62.3462	5.7346	8	84.6605	2.55596	17	60.3266	5.60263	17
																							4	61.9936	5.6361	11	60.9288	3.9006	8	82.6367	3.01113	17	59.3421	4.68508	17
	Figure 1G					Figure 1H								Figure 1K
	GFP + Vehicle	GFP + PW164	FGF13-GFP + DMSO	FGF13-GFP + PW164		GFP + Vehicle	GFP + PW164	FGF13-GFP + DMSO	FGF13-GFP + PW164						Nav1.7 + GFP				Nav1.7 + FGF13-GFP		Nav1.7 + GFP				Nav1.7 + FGF13-GFP
	-18.6969	-28.0663	-35.177	-23.0368		-79.1698	-86.6786	-81.9879	-63.55						Vehicle	PW164		Vehicle	PW164		Vehicle	PW164		Vehicle	PW164
	-18.3717	-21.8222	-26.3789	-24.6456		-75.3649	-83.8773	-73.12	-73.61					Time (ms)	Mean	SEM	N	Mean	SEM	N	Mean	SEM	N	Mean	SEM	N
	-19.6187	-26.7917	-29.3176	-22.6326		-77.0317	-95.1142	-75.3	-55.7					2	-1.06428	0.260864	6	-0.815513	0.156347	6	-1.67103	0.526751	6	-1.74482	0.325872	5
	-22.6308	-26.7719	-20.9159	-21.799		-83.495	-83.9834	-80.1937	-62.78					5	-2.14482	0.535534	6	-1.63092	0.119572	6	-3.27647	1.32322	6	-3.21693	0.661115	5
	-26.0185	-19.6018	-34.1365	-28.0445		-77.6543	-83.6093	-72.9149	-72.82					9	-4.60372	0.793101	6	-4.0928	0.717993	6	-7.56553	2.5699	6	-6.79069	1.6139	5
	-21.6535	-20.5896	-35.3052	-34.6815		-88.5387	-79.4111	-77.9947	-74.88					17	-9.99839	1.63202	6	-9.75415	1.37888	6	-21.2351	5.02037	6	-10.2331	1.41656	5
	-24.8543	-26.4469	-24.5946	-44.1191		-87.8068	-80.424	-65.8963	-50.29					33	-15.5873	3.06527	6	-14.6809	1.79423	6	-28.6201	6.17139	6	-13.6908	0.934954	5
	-23.955	-18.77	-37.0818	-22.4092		-89.412	-81.4756	-68.4619	-67.11					65	-19.6065	3.18386	6	-21.498	2.84107	6	-35.6263	6.26654	6	-18.7676	2.15456	5
	-22.5369	-24.3139	-30.5968	-27.5209		-85.0022	-77.0676	-64.6144	-66.77					129	-23.5552	3.62671	6	-26.6853	3.46548	6	-40.3238	6.84667	6	-22.4288	2.88947	5
	-23.4591	-23.784	-31.6889	-20.5923		-91.5738		-62.3346	-67.41					257	-28.7968	4.54557	6	-32.6576	3.52679	6	-49.1938	7.12915	6	-26.5719	3.18636	5
	-26.0082	-24.7999	-31.8415	-23.3376		-73.6552		-71.6607	-66.91					513	-29.7191	4.21171	6	-33.7798	3.62659	6	-52.3312	7.23488	6	-28.3171	3.53753	5
	-25.7998		-20.3942	-14.4466					-67.82					1025	-33.6883	4.15441	6	-35.5926	3.77919	6	-54.574	7.30372	6	-29.4614	3.97884	5
			-25.6844	-24.7189					-51.87					2000	-33.8916	4.12463	6	-36.9364	4.05849	6	-55.8929	7.62362	6	-30.5045	3.92331	5
				-20.9783
				-24.0698
				-15.7403										Figure 1L
				-27.5904
															Nav1.7 + GFP			Nav1.7 + GFP				Nav1.7 + FGF13-GFP			Nav1.7 + FGF13-GFP
															Vehicle	PW164		Vehicle	PW164		Vehicle	PW164		Vehicle	PW164
														Time constant (ms)	Mean	SEM	N	Mean	SEM	N	Mean	SEM	N	Mean	SEM	N
														-140	13.81	1.7	6	16.6	0.4	6	12.68	2.2	6	16.96	0.9	5
														-120	30.51	1.9	6	34.63	1	6	25.71	0.8	6	33.57	0.6	5
														-100	45.03	3.2	6	47.69	0.4	6	35.67	0.7	6	42.57	1.1	5
														-90	63.62	3.8	6	61.78	2.2	6	43.09	1.7	6	64.58	1.4	5
														-80	70.38	2.2	6	71.67	0.5	6	52.96	2.3	6	68.88	2.6	5
														-70	64.66	1.5	6	65.42	1.5	6	42.58	1.9	6	60.77	0.8	5
														-60	58.94	1	6	57.89	1.2	6	35.12	2.1	6	51.44	0.9	5

## Sheet: Figure 2
Figure 2A							Figure 2B							Figure 2C
Naive + Vehicle	Naive + PW164	Cap + Vehicle	Cap + PW164	Cap+ SB-366791 - vehicle	Cap+ SB-366791 - PW164		Naive + Vehicle	Naive + PW164	Cap + Vehicle	Cap + PW164	Cap+ SB-366791 - vehicle	Cap+ SB-366791 - PW164		Naive + Vehicle	Naive + PW164	Cap + Vehicle	Cap + PW164	Cap+ SB-366791 - vehicle	Cap+ SB-366791 - PW164
-91.1288	-115.858	-135.835	-87.2919	-100.758	-84.9675		-30.3	-32.25	-36.55	-31.49	-75.82	-72.96		-71.89	-74.3	-79.24	-78.43	-75.82	-72.96
-137.821	-73.8661	-105.311	-42.0154	-122.723	-113.929		-30.7	-34.61	-30.65	-32.55	-75.53	-77.81		-69.48	-75.83	-80.02	-75.56	-75.53	-77.81
-88.1253	-87.2816	-147.593	-80.4577	-81.8054	-86.8281		-31.09	-30.7	-33.07	-32.03	-82.07	-78.49		-79.94	-79.98	-78.75	-76.48	-82.07	-78.49
-96.6335	-86.7652	-162.377	-73.6248	-69.9855	-52.9851		-28.44	-27.37	-31.62	-21.99	-83.67	-78.76		-71.12	-72.78	-79.81	-72.55	-83.67	-78.76
-58.1991	-100.632	-135.3	-73.9302	-64.7544	-102.553		-31.57	-30.74	-33.86	-32.09	-76.44	-70.56		-73.25	-74.88	-85.02	-75.41	-76.44	-70.56
-67.6126	-89.2654	-97.568	-56.8985	-102.636	-130.187		-28.75	-30.22	-34.37	-26.04	-56.97	-67.18		-72.96	-74.03	-80.61	-64.4	-56.97	-67.18
-68.7557	-71.7269	-79.9161	-38.514	-79.3027	-96.3725		-33.6	-31.67	-32.52	-27.21	-61.12	-70.83		-75.67	-74.73	-78.51	-75.17	-61.12	-70.83
-112.553	-75.8832	-139.685	-46.3459	-120.306	-60.6795		-27.26	-27.85	-30.04	-29.96	-65.12	-73.09		-68.78		-77.28	-77.83	-65.12	-73.09
-48.0681	-55.2487	-76.9768	-139.717	-69.029	-128.151		-33.83	-32.77	-41.09	-27.44	-68.98	-72.43		-70.4		-81.46	-74.95	-68.98	-72.43
-76.2506		-67.7643	-80.6				-22.5		-35.3	-27.29				-68.43		-74.99
-76.3272		-78.653					-28.59		-34.41					-72.9		-76.36
-62.5713		-139.717					-30.54		-31.82					-69.57		-76.01
-75.8387							-33.39
-44.9735							-28.38
Figure 2D										Figure 2E
Cap- Control + vehicle	Cap- Control + PW164	Cap + Control + vehicle	Cap + Control + PW164	Cap- ShFGF13 + vehicle	Cap- ShFGF13 + PW164	Cap+ ShFGF13 + vehicle	Cap+ ShFGF13 + PW164			Cap- Control + vehicle	Cap- Control + PW164	Cap + Control + vehicle	Cap + Control + PW164	Cap- ShFGF13 + vehicle	Cap- ShFGF13 + PW164	Cap+ ShFGF13 + vehicle	Cap+ ShFGF13 + PW164
-95.5094	-92.4066	-293.25	-101.387	-101.289	-76.1956	-65.1526	-80.4216			-28.39	-25.34	-29.93	-21.66	-23.23	-28.77	-37.31	-36.6
-77.2826	-79.5149	-203.786	-71.29	-70.3289	-73.9681	-77.4522	-67.2102			-29.13	-30.66	-31.98	-25.05	-24.61	-36.67	-33.23	-32.35
-92.1055	-89.763	-169.805	-100.835	-107.289	-115.712	-64.4313	-79.2406			-25.19	-27.23	-27.73	-26.77	-23.49	-23.33	-40.05	-29.83
-96.9389	-78.4103	-110.742	-80.6713	-75.6053	-84.3195	-72.3036	-60.9746			-30.21	-33.26	-32.63	-24.89	-25.9	-24.66	-35.14	-37.02
-150.788	-87.9344	-148.07	-140.723	-73.8417	-154.306	-67.2151	-93.8326			-21.17	-24.26	-30.69	-23.58	-31.11	-21.6	-30.87	-35.44
-113.992	-90.2434	-156.68	-135.038	-101.022	-128.112	-66.6339	-62.5217			-28.38	-26.23	-32.85	-20.35	-25.79	-32.98	-33.26	-39.67
-89.4	-96.3706	-133.575	-78.1724	-78.9081	-102.228	-93.3342	-66.9611			-30.06	-25.02	-31.88	-21.46	-24.41	-26.33	-31.01	-27.75
-89.9451	-102.365	-259.289	-82.7018	-139.718	-75.1061	-81.008	-109.658			-21.05	-21.79	-29.81	-22.72	-26.85	-33.26	-31.7	-23.33
-67.1493	-153.721	-393.711	-79.8618	-83.7537	-79.041		-66.6909			-24.09	-25.89	-23.64	-16.27	-32.32	-35.81		-35.72
-169.768	-193.548	-187.402	-67.4056	-74.3432	-71.2901		-77.4237			-20.24	-22.25	-28.65	-19.44	-32.14	-34.29		-29.56
-137.799	-160.142	-228.554	-53.4111							-19.35	-21.18	-29.87	-22.68
			-122.036							-26.14			-18.2
										-25.2833	-25.7373	-29.9691	-21.9225	-26.985	-29.77	-34.0712	-32.727
										Figure 2F
										Cap- Control + vehicle	Cap- Control + PW164	Cap + Control + vehicle	Cap + Control + PW164	Cap- ShFGF13 + vehicle	Cap- ShFGF13 + PW164	Cap+ ShFGF13 + vehicle	Cap+ ShFGF13 + PW164
										-65.7	-68.7	-74.28	-54.84	-62.2	-60.36	-72.47	-80.19
										-66.43	-63.3	-71.65	-54.25	-49.91	-63.68	-71.04	-77.63
										-64.87	-61.99	-68.41	-64.69	-57.47	-61.77	-74.67	-65.51
										-63.78	-63.99	-59.96	-54.7	-59.58	-60.44	-78.13	-73.36
										-54.12	-66.35	-68.9	-56.12	-66.55	-64.59	-66.51	-73.01
										-54.79	-52.74	-68.18	-60.9	-60.31	-61.03	-72.62	-75.62
										-57.07	-63.04	-57.78	-55.35	-67.81	-69.54	-69.61	-75.2
										-59.95	-54.28	-65.95	-63.37	-62.89	-69.02	-75.23	-69.76
										-61.62	-55.72	-68.55	-55.68	-63.66	-70.4		-65.39
										-51.37	-57.9	-55.35	-57.34	-65.42	-69.07		-71.15
										-53.47	-62.57	-67.85	-59.22
													-60.88
Figure 2G										Figure 2H
Cap- Control + vehicle	Cap- Control + PW164	Cap + Control + vehicle	Cap + Control + PW164	Cap- ShFGF13 + vehicle	Cap- ShFGF13 + PW164	Cap+ ShFGF13 + vehicle	Cap+ ShFGF13 + PW164			Cap- Control + vehicle	Cap- Control + PW164	Cap + Control + vehicle	Cap + Control + PW164	Cap- ShFGF13 + vehicle	Cap- ShFGF13 + PW164	Cap+ ShFGF13 + vehicle	Cap+ ShFGF13 + PW164
0.737579	0.668542	0.264574	0.767895	0.402035	0.78042	0.258461	0.73539			83.8351	58.5539	51.1269	42.646	62.3687	84.165	65.3956	51.9234
0.721828	0.85104	0.703649	0.810021	0.404056	0.65928	0.642532	0.739642			82.5592	73.7593	26.4532	51.362	59.4494	66.8404	68.0231	62.0203
0.88356	1.00411	0.629046	0.831428	0.654449	0.854906	0.443178	0.441066			78.7607	81.5692	68.3531	63.0868	69.6535	99.832	57.0282	68.9042
0.772362	1.04635	0.765271	0.770066	0.781531	0.725497	0.384326	0.262061			87.8872	76.1392	66.4639	50.5356	53.7478	93.3863	47.4923	45.7422
0.952986	1.01446	0.792805	0.92684	0.425778	0.886828	0.647718	0.491706			95.472	95.1938	71.9853	67.567	67.2949	72.5529	81.6235	47.9559
0.79727	1.02803	0.531207	0.923766	0.419368	0.730051	0.583204	0.34507			83.041	96.0924	56.9568	47.6544	88.8094	73.3375	59.5205	62.8854
0.761302	0.703433	0.398729	0.872409	0.469112	0.811424	0.610458	0.516898			85.8334	87.5443	62.0445	28.4558	90.5786	96.1096	59.7434	74.4664
0.735887	0.815416	0.424108	0.741729	0.631635	0.689766	0.49053	0.410152			74.1482	96.0164	66.9563	35.7364	80.532	70.7561	81.4996	78.9233
0.934842	0.91263	0.580018	0.805457	0.688028	0.50483		0.424435			72.2196	77.0954	54.9683	33.1663	80.8716	89.1841	97.4825	83.0516
1.10835	0.829827		1.45885	0.799192	0.498639		0.462634			79.1335	85.5451	39.6629	30.7967		65.505	95.5963	96.3513
	0.851444		0.522598	0.81414						66.3025	70.1373	91.1756	43.2476
			0.483814										49.5439

## Sheet: Figure 3
Figure 3 A																														Figure 3 B
	LVF									HVF
	PW164 0.07mg/mL		PW164 0.21 mg/mL		PW164 0.7 mg/mL					PW164 0.07mg/mL		PW164 0.21 mg/mL		PW164 0.7 mg/mL		Bup 7 mg/mL															Paw withdrawal latency (s)
Time (h)	Mean	SEM	Mean	SEM	Mean	SEM			Time (h)	Mean	SEM	Mean	SEM	Mean	SEM	Mean	SEM													Time (h)	1	2	3	4	5	6	7	8	9	10	11	12
0	0	0	0	0	0	0			0	50	0	53.3333	3.33333	53.3333	3.33333	52	2													BN	12.4667	10.7667	12.6	14.5333	13.5	12.4667	12.9	12.3333	10.6667	11.2667	11.0667	11.2667
0.5	0	0	0	0	0	0			0.5	50	0	50	0	50	0	8	4.89898													0.5	13.7333	8.23333	13.3333	20	13.6667	12.4333	15.7	13.0667	10.4667	15.4667	14.4333	14.8667
1	0	0	0	0	0	0			1	55	5	50	0	56.6667	3.33333	58	3.74166													1	11.6333	11.2667	13.7	16.2	13.5333	10.0333	9.83333	10.4333	12.1333	14.9	12.1333	10.0667
1.5	0	0	0	0	3.33333	3.33333			1.5	50	0	53.3333	3.33333	53.3333	3.33333	54	2.44949													1.5	12.3667	8.43333	12.8333	8.73333	12.0667	12.5	14.3667	12.8667	9.93333	11.5	11.1333	11.2
2	0	0	3.33333	3.33333	0	0			2	50	0	50	0	56.6667	3.33333	54	2.44949													2.5	14.2667	9.2	13.23	8.66667	12.7333	16.1	16.7	13	10.43	10.6	12.6	11.4
																														3	14.4333	11.2	11.5	10.3667	13.5	15.0667	15.9	12.0333	12.9	11.4333	12.1	11.6
Figure 3 A
	LVF												LVF																						Vehicle									PW 164
																														Time (h)	1	2	3	4	5	6	7	8	9	1	2	3	4	5	6	7	8	9	10
	Cap + Vehicle		Cap + PW164 0.07 mg/mL		Cap + PW164 0.21 mg/mL		Cap + PW164 0.7 mg/mL		Cap + Bup 7 mg/mL				Cap + Vehicle			Cap + PW164 0.07 mg/mL			Cap + PW164 0.21 mg/mL			Cap + PW164 0.7 mg/mL			Cap + Bup 7 mg/mL					BN	15.0667	12.3333	8.43333	14.6667	13.1	10.7	11.3333	12.6333	10.1	12.77	12	12.53	10.8	11.1	12.43	10.77	12.33	12.47	14.53
Time (h)	Mean	SEM	Mean	SEM	Mean	SEM	Mean	SEM	Mean	SEM		Time (h)	Mean	SEM	N	Mean	SEM	N	Mean	SEM	N	Mean	SEM	N	Mean	SEM	N			0.5	9.76667	4.6	3.36667	4.9	4.3	7.63333	4.43333	5.96667	3.2	6.8	5.5	2.93	6.4	5.33	6.3	4.8	4.23	4.87	3.47
0	0	0	0	0	0	0	0	0	0	0		0	0	0	7	0	0	8	0	0	6	0	0	6	0	0	5			1	3.46667	10.0333	3.46667	5.66667	4.3	4.96667	4.2	5.53333	8.66667	11.43	10.43	13.57	12.1	12.5	12.33	11.6	11.33	13.2	15.4
0.5	61.4286	2.6082	62.5	1.63663	60	0	61.6667	1.66667	66	2.44949		0.5	61.4286	2.6082	7	62.5	1.63663	8	60	0	6	61.6667	1.66667	6	66	2.44949	5			1.5	4.23333	4.23333	5.5	3.9	5.9	5.43333	4.86667	6	6.13333	12.6	12.77	10.5	11.3	13.4	7.9	8	9.27	11.73	9.97
0.75							30	0	0	0		0.75													0	0	5			2.5	6.36667	6.36667	6.46667	6.2	5.53333	6.53333	6.73333	6.83333	5.76667	12.63	12.73	10.73	10.97	13.83	8.87	8.63	9.6	15.4	19.5667
1	61.4286	2.6082	62.5	3.13392	40	2.58199	20	4.47214	0	0		1	61.4286	2.6082	7	62.5	3.13392	8	40	2.58199	6	20	4.47214	6	0	0	5			3	6.73333	4.83333	6.13333	6.63333	3.66667	6.6	6.2	4.16667	5.6	11.43	11.5	10.33	11.87	11.13	12.37	10.7	11.23	8.07	9.73
1.5	55.7143	2.02031	45	1.88982	35	2.23607	13.3333	3.33333	22	3.74166		1.5	55.7143	2.02031	7	45	1.88982	8	35	2.23607	6	13.3333	3.33333	6	22	3.74166	5			3.5	6.13333	6.2	5.63333	4.26667	6.56667	5.73333	4.5	5.83333	6.5	11.4	11.53	10.37	11.83	11.37	12.5	10.4	11.77	14.73	11.27
2	54.2857	2.02031	35	1.88982	30	0	21.6667	4.77261	52	2		2	54.2857	2.02031	7	35	1.88982	8	30	0	6	21.6667	4.77261	6	52	2	5
3	42.8571	3.59516	32.5	4.11877	38.3333	1.66667	31.6667	1.66667				3	42.8571	3.59516	7	32.5	4.11877	8	38.3333	1.66667	6	31.6667	1.66667	6
	HVF												HVF
	Cap + Vehicle		Cap + PW164 0.07 mg/mL		Cap + PW164 0.21 mg/mL		Cap + PW164 0.7 mg/mL		Cap + Bup 7 mg/mL				Cap + Vehicle			Cap + PW164 0.07 mg/mL			Cap + PW164 0.21 mg/mL			Cap + PW164 0.7 mg/mL			Cap + Bup 7 mg/mL
Time (h)	Mean	SEM	Mean	SEM	Mean	SEM	Mean	SEM	Mean	SEM		Time (h)	Mean	SEM	N	Mean	SEM	N	Mean	SEM	N	Mean	SEM	N	Mean	SEM	N
0	50	0	50	1.88982	51.6667	1.66667	50	0	52	2		0	50	0	7	50	1.88982	8	51.6667	1.66667	6	50	0	6	52	2	5
0.5	100	0	100	0	100	0	100	0	100	0		0.5	100	0	7	100	0	8	100	0	6	100	0	6	100	0	5
0.75							80	0	6	4		0.75													6	4	5
1	100	0	97.5	1.63663	78.3333	1.66667	63.3333	9.54521	58	5.83095		1	100	0	7	97.5	1.63663	8	78.3333	1.66667	6	63.3333	9.54521	6	58	5.83095	5
1.5	100	0	85	6.26783	83.3333	2.10819	63.3333	7.60117	98	2		1.5	100	0	7	85	6.26783	8	83.3333	2.10819	6	63.3333	7.60117	6	98	2	5
2	100	0	87.5	5.59017	90	2.58199	68.3333	6.00925	100	0		2	100	0	7	87.5	5.59017	8	90	2.58199	6	68.3333	6.00925	6	100	0	5
3	100	0	83.75	8.0039	98.3333	1.66667	86.6667	4.94413				3	100	0	7	83.75	8.00391	8	98.3333	1.66667	6	86.6667	4.94413	6
Figure 3 D											Figure 3 E
	LVF					Bar graph															Bar graph
	AAV2-Control		AAv2-shFGF13			AAV2-Control	AAv2-shFGF13					AAV2-Control		AAv2-shFGF13		AAV2-Control		AAv2-shFGF13			AAV2-Control	AAv2-shFGF13
Time (h)	Mean	SEM	Mean	SEM		3.33							BN								12.57
Baseline	9.17	0.83	10.83	1.24		26.67	16.67					Mean	SEM	Mean	SEM	Mean	SEM	Mean	SEM		11.33	13.77
After AAV Inj	8.06	1.45	9.7	1.46		16.67	10				Baseline	12.5229	0.386166	12.7542	0.307111	12.5229	0.386166	12.7542	0.307111		15.57	15.5
0.5h min Cap	71.94	5.69	13.03	2.7		13.33	30				After AAV Inj					12.5036	0.600698	13.5394	0.41783		12.47	14.6
0.h min PW164	14.17	2.9	9.09	1.37		13.33	13.33				0.5					6.97778	0.436874	14.2727	0.907516		12.07	7.03
1h PW164	13.33	2.05	9.39	1.71		3.33	6.67				1					14.0972	0.713726	14.4	0.728388		14.87	15.27
2h PW164	9.17	2.06	11.52	2.08		6.67	10				2					14.4778	0.699672	13.8576	0.766881		13.37	13.5
						6.67	3.33				2.5					13.5806	0.636506	13.8909	0.652913		14.7	13.27
						6.67	6.67														16	14
	HVF
	AAV2-Control		AAv2-shFGF13			Bar graph
Time (h)	Mean	SEM	Mean	SEM		AAV2-Control	AAv2-shFGF13
After AAV Inj	44.7222	2.01132	44.2424	2.22036		36.67	53.33
0.5h min Cap	85.2778	2.40654	42.4242	2.22036		43.33	36.67
0.h min PW164	43.3333	2.25374	41.5152	2.18124		33.33	50
1h PW164	50	2.48807	37.9091	2.55187		30
2h PW164	45.8333	2.30166	41.2121	2.52853		53.33	46.67
						70	43.33
						43.33	63.33
						53.33	23.33
						33.33	36.67
						46.67	33.33
						56.67	23.33
						50	26.67
[truncated: 10 more columns]

## Sheet: Figure 4
Figure 1B									Figure 4D																							Figure 4E					Figure 4F					Figure 4G
																																											Nav1.7 + GFP				Nav1.7 + FGF13-GFP		Nav1.7 + GFP
				FGF13		FGF13R110A			pA/pF						pA/pF																	Nav1.7 + GFP			Nav1.7 + FGF13-GFP		Nav1.7 + GFP			Nav1.7 + FGF13-GFP			Vehicle	ZL192		Vehicle	ZL192		Vehicle
Log (conc(M))	Mean	SEM		Vehicle	ZL192	Vehicle	ZL192								Dose response																	Vehicle	ZL192	Vehicle	ZL192		Vehicle	ZL192	Vehicle	ZL192		Steps	Mean	SEM	N	Mean	SEM	N	Mean
-6	101.723	1.07293		91.6237	170.692	94.4509	101.512		Nav1.7 + GFP			Nav1.7 + FGF13-GFP			Log (conc(M)																	-26.48	-29.02	22.65	25.08		80.15	86.24	65.16	77.98		1	1	0	9	1	0	10	1
-5.5	100.737	1.60462		95.714	150.24	122.034	90.7701		Vehicle	ZL192	Vehicle	ZL192			-6	-149.506	-142.879	-66.945		-161.516	-59.6444	-67.5751	-70.501	-91.4611	-141.024	-68.796	-57.939					-25.12	26.58	14.4	24.37		74.88	83.63	73.2	58.05
-5	102.555	1.1582		98.2394	163.294	91.1075	115.348		-35.8145	-47.813	-149.506	-94.6899			-5.5	-112.13	-130.035	-105.009	-123.737	-114.192	-90.2752	-117.316										-28.24	26.53	24.87	25.6		80.66	88.25	85.7	59.98		3	0.850627	0.0265115	9	0.834165	0.0351217	10	0.907478
-4.82	110.318	1.78996		113.391	148.142	93.0578	170.87		-58.8768	-42.7131	-142.879	-168.188			-5	-99.4552	-132.222	-121.216	-111.311	-169.051	-139.271	-105.274										-25.91	27.55	12.33	22.26		81.98	83.97	73.67	55.72
-4.7	109.491	1.54123		101.832	186.697	97.655	102.219		-54.0021	-116.886	-66.945	-158.115			-4.82	-154.895	-103.016	-135.94	-128.008	-135.582	-110.637	-137.656	-137.656									-26.71	19.88	23.4	27.48		77.25	83.24	80.19	57.48		5	0.804546	0.0274887	9	0.757814	0.0378616	10	0.875066
-4.6	116.119	0.912211		99.1997	151.094	105.596	90.2721		-63.9697	-86.2507	-161.516	-119.568			-4.6	-142.47	-131.114	-147.185	-132.461	-139.907	-150.76	-140.066										-25.18	25.66	25.84	23.63		83.4	79.37	72.91	68.99
-4.4	130.374	2.52587		83.6897	172.833	92.7792	84.4389		-88.1123	-55.3628	-59.6444	-127.538			-4.22	-94.6899	-168.188	-158.115	-119.568	-127.538	-145.958	-170.525	-75.8621	-128.86	-208.183							-27.32	26.1	26.92	26.36		85.59	82.05	73.45	72.76		10	0.78127	0.0267313	9	0.754828	0.0378907	10	0.852147
-4.3	141.107	2.20661		98.7838	154.782	107.964	144.478		-39.7228	-87.5203	-67.5751	-145.958			-4.12	-133.535	-142.569	-148.889														-26.42	27.36	22.81	24.72		87.89	78.89	84.68	73.05
-4.22	133.106	3.10238		98.0156	172.987	85.9531	146.648		-64.3314	-98.7467	-70.501	-170.525			-4	-162.222	-131.216	-115.311	-179.051	-125.271	-135.274											-24.43	26.82	24.77	29.96		84.04	79.34	77.99	76.33		15	0.780474	0.0308192	9	0.744476	0.0433898	10	0.836715
-4.12	146.164	1.58932		115.299	159.506	95.7047	93.2954		-62.7374	-44.4757	-91.4611	-75.8621																				-24.14	25.23	20.83	30.47		86.89		80.6	66.54
-4	140.168	1.12		101.472	193.88	102.391	156.251		-60.9997	-64.4298	-141.024	-128.86																				-26.06	21.78	23.08					64.61			20	0.753151	0.0333545	9	0.750996	0.0418688	10	0.820254
-3.82	139.626	1.25496		102.74	161.695	101.021	109.034		-61.8666	-57.1752	-68.796	-208.183																				-26.08		25.42					62.33
-3.6	132.85	2.51463							-49.5276	-107.666	-57.939
									-98.8213
																						Figure 4H														Figure 4I
																							Nav1.7 + GFP				Nav1.7 + FGF13-GFP		Nav1.7 + GFP				Nav1.7 + FGF13-GFP				Nav1.7 + GFP				Nav1.7 + FGF13-GFP		Nav1.7 + GFP				Nav1.7 + FGF13-GFP
																							Vehicle	ZL192		Vehicle	ZL192		Vehicle	ZL192		Vehicle	ZL192				Vehicle	ZL192		Vehicle	ZL192		Vehicle	ZL192		Vehicle	ZL192
																						Steps	Mean	SEM	N	Mean	SEM	N	Mean	SEM	N	Mean	SEM	N		Time (ms)	Mean	SEM	N	Mean	SEM	N	Mean	SEM	N	Mean	SEM	N
																						1	100	0	11	100	0	9	100	0	12	100	0	10		2	-1.06428	0.260864	6	-1.68446	0.217672	6	-1.67103	0.526751	6	-2.38194	0.299258	7
																						2	63.7232	4.0063	11	67.9415	1.8335	9	89.1109	2.96863	12	69.7172	1.54872	10		5	-2.14482	0.535534	6	-3.03226	0.374752	6	-3.27647	1.32322	6	-10.2316	2.09743	7
																						3	59.3429	4.48451	11	62.3546	4.5479	9	84.661	3.31719	12	60.3376	1.29794	10		9	-4.60372	0.793101	6	-5.9665	0.802693	6	-7.56553	2.5699	6	-21.032	3.00695	7
																						4	61.9669	4.55209	11	60.931	3.01997	9	82.6376	3.22802	12	59.3427	1.67565	10		17	-9.99839	1.63202	6	-10.1843	1.37386	6	-21.2351	5.02037	6	-28.22	3.1903	7
																																				33	-15.5873	3.06527	6	-13.6758	1.83191	6	-28.6201	6.17139	6	-35.2152	3.47309	7
Figure 1C																																				65	-19.6065	3.18386	6	-16.716	2.16367	6	-35.6263	6.26654	6	-41.6453	4.23179	7
																																				129	-23.5552	3.62671	6	-20.6484	2.52119	6	-40.3238	6.84667	6	-47.08	5.38423	7
Right panel																																				257	-28.7968	4.54557	6	-23.8114	2.7651	6	-49.1938	7.12915	6	-58.7924	8.93706	7
																																				513	-29.7191	4.21171	6	-25.3409	3.08093	6	-52.3312	7.23488	6	-60.0808	9.12135	7
	Mean	SEM																																		1025	-33.6883	4.15441	6	-26.7193	2.9109	6	-54.574	7.30372	6	-61.473	9.49362	7
7.8e-07	7.01836	1.3395																																		2000	-33.8916	4.12463	6	-29.0414	3.41718	6	-55.8929	7.62362	6	-62.66	9.33354	7
3.12e-06	10.5172	0.659459
6.25e-06	11.7391	0.443144
1.25e-05	12.5757	0.317539
2.5e-05	14.2936	0.935922
5e-05	15.3045	1.28706
7.5e-05	16.2485	0.640219
0.0001	18.1479	0.628703
0.00015	20.366	0.225535
0.0002	22.3345	0.515454
0.0003	22.6291	1.71885
[truncated: 5 more columns]

## Sheet: Figure 5
Figure 5A									Figure 5B									Figure 5C
Naive		shFGF13-GFP		GFP	FGF13-GFP	FGF13-GFP			Naive		shFGF13-GFP		GFP	FGF13-GFP	FGF13-GFP			Naive		shFGF13-GFP		GFP	FGF13-GFP	FGF13-GFP
Vehicle	ZL192	Vehicle	ZL192	Vehicle	Vehicle	PW164			Vehicle	ZL192	Vehicle	ZL192	Vehicle	Vehicle	PW164			Vehicle	ZL192	Vehicle	ZL192	Vehicle	Vehicle	PW164
-91.1288	-189.168	-101.289	-100.771	-150.003	-284.129	-135.152			-25.37	-30.3	-23.23	-25.62	-31.89	-28.84	-24.7			-59.43	-71.89	-62.2	-59.13	-74.28	-68.75	-69.55
-137.821	-286.768	-70.3289	-60.2103	-102.511	-201.977	-96.4077			-23.32	-30.7	-24.61	-16.31	-27.92	-30.66	-26.25			-57.71	-69.48	-49.91	-48.76	-63.57	-68.03	-71.17
-88.1253	-174.413	-107.289	-95.8494	-104.118	-269.49	-92.1756			-24.61	-31.09	-23.49	-26.53	-27.45	-29.79	-23.16			-60.5	-79.94	-57.47	-65.92	-73.59	-69.47	-78.26
-96.6335	-187.652	-75.6053	-57.7474	-158.233	-379.496	-99.8487			-24.67	-28.44	-25.9	-28.26	-23.82	-31.29	-23.07			-63.7	-71.12	-59.58	-70.87	-79.04	-65.88	-79.04
-58.1991	-146.496	-73.8417	-90.4091	-149.271	-236.986	-85.6296			-23.7	-31.57	-31.11	-21.11	-26.03	-30.02	-27.37			-57.55	-73.25	-66.55	-56.76	-61.75	-67.42	-77.46
-67.6126	-168.711	-101.022	-57.3321	-127.368	-302.741	-111.439			-21.85	-28.75	-25.79	-24.66	-25.38	-30.85	-24.72			-57.49	-72.96	-60.31	-53.24	-65.43	-67.57	-81.16
-68.7557	-171.061	-78.9081	-84.7128	-148.123	-323.726	-107.294			-25.83	-33.6	-24.41	-20.65	-22.17	-28.4	-25.15			-61.02	-75.67	-67.81	-66.31	-69.47	-68.9	-73.41
-112.553	-173.128	-139.718	-44.3303	-123.743	-278.107	-132.915			-28.77	-27.26	-26.85	-26.79	-25.34	-32.11	-26.48			-63.72	-68.78	-62.89	-72.37	-65.28	-77.2	-78.97
-48.0681	-195.223	-83.7537	-107.545	-185.664	-290.794	-153.341			-25.63	-33.83	-32.32	-17.97	-20.69	-26.64	-23.09			-64.41	-70.4	-63.66	-59.5	-67.42	-74.14	-70.35
-76.2506	-118.033	-74.3432	-74.5045	-92.2049	-222.864	-128.876			-29.39	-22.5	-32.14	-20.56	-21.74	-26.83	-18.98			-64.84	-68.43	-65.42	-64.88	-67.57	-77.36	-77.51
-76.3272				-140.664	-397.434					-28.59			-30.91	-27.71					-72.9			-68.9	-71.48
-62.5713										-30.54									-69.57
-75.8387										-33.39
-62.2378										-28.38
-171.964
-209.75
-159.062
Figure 5D									Figure 5E
Naive		shFGF13-GFP		GFP	FGF13-GFP	FGF13-GFP			Naive		shFGF13-GFP		GFP	FGF13-GFP	FGF13-GFP
Vehicle	ZL192	Vehicle	ZL192	Vehicle	Vehicle	PW164			Vehicle	ZL192	Vehicle	ZL192	Vehicle	Vehicle	PW164
0.706026	0.974299	0.802035	0.851073	0.61763	0.71067	0.47381			53.0449	80.2767	62.3687	90.4565	81.1675	81.3545	71.974
0.734087	0.961452	0.904056	0.64179	0.8627	0.93016	0.40307			48.5381	91.5188	59.4494	94.1574	75.5261	85.4978	60.5305
0.895238	1.14377	0.654449	0.719167	0.83812	0.73596	0.55804			59.35	80.11	69.6535	79.2885	57.3471	81.8761	56.0217
0.87353	1.32547	0.781531	0.90473	0.67182	0.89301	0.58833			68.5365	85.2089	53.7478	67.5567	67.7238	67.4752	57.9067
0.674706	0.994234	0.825778	0.808609	0.61965	0.8054	0.61843			40.4593	85.5842	67.2949	90.063	61.9138	64.0441	73.0752
0.770524	1.13231	0.819368	0.805004	0.90287	0.91709	0.44763			68.8616	91.6707	88.8094	88.0127	72.5038	66.8881	55.1281
0.679357	0.922195	0.719112	0.67434	0.71067	0.7232	0.4227			42.3826	96.2403	90.5786	78.913	72.2601	63.0872	56.0148
0.853311	0.852307	0.681635	0.908258	0.80016	0.78158	0.47812			53.2313	87.5259	80.532	54.3169	68.5152	77.6639	46.9961
0.769411	0.922195	0.708028	0.920245	0.73596	0.72057	0.42892			57.6879	87.7801	80.8716	91.8342	87.2774	79.4177	54.2133
0.880926	0.836759	0.839192	0.862433	0.79301	0.90663	0.4683			48.7639	81.1116		71.3077	80.6514	80.7088	53.2477
		0.81414		0.69167	0.70019				60.2019				71.5634	81.4653
									48.3793

## Sheet: Figure 6
FIGURE	Figure 6A
THERMAL
BN		20	7	10.4	19.7	9.5	14.4	10	20	8.7	10	9.7	14.1	12.8	9.2	10.3	20	14	6.5	10.2	8.6	18.2	11.3	12.1	9.8	8.9	10.7	18.2	12.3	9.9	15.2	10.1	9.4	12.5	11.9	12.1	9.8
30 min		2.6	8.1	5.1	5.9	5.7	7	10.3	6.6	6.8	12.5	7.3	10.8	8.5	3.9	7.3	2.3	4.7	4.2	8.2	9	6.3	8.2	8.3	3.8	3.7	3.2	5.6	6.6	7.1	8.2	6.8	5.1	3.8	2.5	5.8	12.7
1 h		10.4	4.1	5.7	7.7	13.4	6.3	14.8	9	7.6	13.7	1.9	3.2	4.7	5.3	9.3	4.3	6.8	2.5	7.9	5.1	6.8	8	6	7	9.2	2.2	4.3	10.4	7.6	8.1	5.2	4.1	5.6	8.2	7.3	6.5
1h 30 min		6.8	5.6	3.9	9.2	11.3	2.7	13.6	4.4	5.6	2.5	3.3	4.8	10.1	4.6	12.1	5	6.1	9.8	5.2	8.7	6.7	3	6.5	5.9	8.6	8.5	8.7	9.2	10	9.5	7.1	8.4	7.2	6.1	2.1	4.3
2 h 30 min		3.4	9.8	12.7	4.2	7.8	14.3	4.1	13.8	3.5	8.4	6.1	4.9	6.6	10.8	8.5	9.9	4.4	8.6	8.2	9.3	6.4	2.9	12.1	9.6	2.4	2.7	4.9	10.2	7.1	12.2	6.5	5.9	7.3	3.9	4.3	10.7
3 h		7.2	8	14.8	10.2	7.3	9.8	8.9	9.2	10.5	9.8	7.1	12.3	12.4	10	6.5	6.2	5.6	12.8	6.6	15.1	9.3	9.6	13.7	10.1	5.7	12.2	8.8	9.2	10.5	8.1	15.2	5	6.9	5.2	3.7	5.3
FIGURE	Figure 6A
MECHANICAL
Zl 0192 .18mg/ml 5ul site 2 i.d. Male GFP mouse site 1					Zl 0192 .18mg/ml 5ul site 2 i.d. Male GFP mouse site 2
LVF					LVF
hour	#3	#5			hour	#3	#5
0	0	0			0	0	0
0.5	40	50			0.5	60	50
1	80	80			1	70	60
1.5	70	70			1.5	60	60
2	70	60			2	70	70
3	60	60			3	50	50
HVF					HVF
hour	#3	#5			hour	#3	#5
0	50	50			0	50	50
0.5	100	100			0.5	100	100
1	100	100			1	100	100
1.5	100	100			1.5	100	100
2	100	100			2	100	100
3	100	100			3	100	100
Zl 0192 .18mg/ml 5ul site 2 i.d(after cap 0.5h ). Male GFP mouse site 1					Zl 0192 .18mg/ml 5ul site 2 i.d(after cap 0.5h ). Male GFP mouse site 2
LVF					LVF
hour	#1	#2			hour	#1	#2
0	0	0			0	0	0
0.5	70	60			0.5	60	70
1	70	60			1	60	60
1.5	80	90			1.5	60	70
2	80	90			2	70	60
3	90	80			3	70	70
HVF					HVF
hour	#1	#2			hour	#1	#2
0	60	50			0	50	50
0.5	100	100			0.5	100	100
1	100	100			1	100	100
1.5	100	100			1.5	100	100
2	100	100			2	100	100
3	100	100			3	100	100
Zl 0192 .06mg/ml 5ul site 2 i.d. Male GFP mouse site 1					Zl 0192 .06mg/ml 5ul site 2 i.d. Male GFP mouse site 2
LVF					LVF
hour	#1	#2			hour	#1	#2
0	0	0			0	0	0
0.5	40	70			0.5	40	60
1	70	80			1	70	70
1.5	80	70			1.5	60	50
2	50	50			2	30	40
3	20	30			3	20	10
HVF					HVF
hour	#1	#2			hour	#1	#2
0	50	50			0	50	50
0.5	100	100			0.5	100	100
1	100	100			1	100	100
1.5	100	100			1.5	90	70
2	80	90			2	80	70
3	80	80			3	80	50
Zl 0192 .06mg/ml 5ul site 2 i.d(after cap 0.5h ). Male GFP mouse site 1					Zl 0192 .06mg/ml 5ul site 2 i.d(after cap 0.5h ). Male GFP mouse site 2
LVF					LVF
hour	#3	#4			hour	#3	#4
0	0	0			0	0	0
0.5	70	70			0.5	50	60
1	70	70			1	60	60
1.5	80	80			1.5	60	70
2	80	70			2	70	60
3	80	70			3	30	40
HVF					HVF
hour	#3	#4			hour	#3	#4
0	50	50			0	50	50
0.5	100	100			0.5	100	100
1	100	100			1	100	100
1.5	100	100			1.5	100	100
2	100	100			2	100	100
3	100	100			3	100	100
FIGURE	Figure 6C
MECHANICAL
LVF
Scramble	BN		3,33	10,00	6,67	3,33	3,33	23,33	10,00	13,33	6,67	10,00	10,00	6,67
	BV		0,00	6,67	13,33	10,00	6,67	16,67	6,67	10,00	13,33	10,00	6,67	10,00
	30 min		30,00	46,67	50,00	36,67	36,67	46,67	30,00	23,33	60,00	50,00	53,33	40,00
	1 h		23,33	83,33	56,67	73,33	33,33	76,67	40,00	30,00	40,00	60,00	66,67	60,00
	2 h		10,00	10,00	6,67	10,00	13,33	10,00	6,67	6,67	40,00	30,00	23,33	0,00
Sh	BN		10,00	6,67	10,00	13,30	10,00	0,00	16,67	16,67	6,67	3,33	6,67	13,33
	BV		3,33	3,33	0,00	6,67	6,67	20,00	3,33	6,67	10,00	10,00	20,00	16,67
	30 min		10,00	3,33	6,67	6,67	6,67	13,33	13,33	3,33	10,00	10,00	6,67	6,67
	1 h		6,67	10,00	3,33	6,67	13,33	16,67	13,33	3,33	6,67	6,67	3,33	10,00
	2 h		6,67	3,33	3,33	6,67	6,67	10,00	6,67	10,00	10,00	3,33	10,00	10,00
HVF
Scramble	BN		46,67	43,33	50,00	46,67	56,67	53,33	56,67	43,33	53,33	56,67	50,00	53,33
	BV		50,00	46,67	50,00	50,00	40,00	60,00	36,67	50,00	53,33	40,00	53,33	46,67
	30 min		96,67	93,33	80,00	90,00	60,00	96,67	86,67	73,33	86,67	76,67	86,67	70,00
	1 h		83,33	100,00	86,67	96,67	66,67	100,00	90,00	86,67	66,67	73,33	83,33	53,33
	2 h		70,00	83,33	50,00	50,00	36,67	86,67	50,00	46,67	56,67	70,00	63,33	33,33
Sh	BN		53,33	46,67	36,67	56,67	46,67	46,67	40,00	56,67	26,67	26,67	53,33	33,33
	BV		33,33	43,33	46,67	36,67	46,67	56,67	50,00	30,00	46,67	43,33	53,33	50,00
	30 min		36,67	33,33	43,33	30,00	50,00	63,33	43,33	40,00	36,67	46,67	53,33	63,33
	1 h		40,00	43,33	46,67	36,67	50,00	53,33	46,67	33,33	46,67	56,67	56,67	60,00
	2 h		30,00	40,00	46,67	46,67	50,00	53,33	50,00	36,67	50,00	53,33	43,33	50,00
FIGURE	6 C
THERMAL
Scramble	BN		9,27	9,97	9,83	10,57	10,83	10,43	11,37	8,57	9,97	8,93	10,03	10,40
	BV		11,67	11,53	9,77	10,80	9,00	11,40	11,63	11,83	11,83	12,67	13,70	17,70
	30 min		5,60	7,50	6,97	9,73	7,27	5,37	6,00	6,47	4,40	8,57	4,27	11,40
	1 h		7,90	8,50	8,43	7,53	5,73	8,53	8,00	8,70	6,00	5,20	3,30	5,47
	2 h		8,80	9,40	9,43	8,80	10,20	7,77	9,67	7,87	7,47	10,67	6,70	12,57
Sh	BN		11,87	9,37	10,90	9,70	12,33	11,27	9,73	10,97	10,70	9,63	11,47	9,93
	BV		11,47	11,37	8,47	13,77	12,07	12,37	13,70	12,40	12,83	11,90	13,00	12,20
	30 min		7,73	10,63	11,40	10,07	11,03	10,90	11,27	11,73	9,73	9,90	10,30	11,57
	1 h		14,20	10,23	9,57	10,93	10,83	7,83	8,53	10,57	11,20	10,20	13,33	12,30
	2 h		13,90	10,63	12,43	14,37	9,60	14,20	13,53	8,97	11,67	12,60	12,57	11,67
FIGURE	Figure 6E
HVF		PW164 0.7 mg/ml
BN		33.33	23.33	60	46.67	33.33	50	53.33	50	53.33	43.33	50	33.33	60	50	40
BV		86.67	83.33	83.33	80	76.67	90	40	70	70	70	80	83.33	73.33
30 min		70	66.67	66.67	50	56.67	53.33	33.33	40	36.67	33.33	56.67	43.33	40
1 h		76.67	56.67	60	33.33	43.33	73.33	30	40	46.67	43.33	53.33	33.33	40
1h 30 min		46.67	33.33	50	40	36.67	36.67	40	46.67	36.67	43.33	50	36.67	43.33
2 h 30 min		20	56.67	60	43.33	40	50	36.67	46.67	43.33	43.33	50	60	43.33
FIGURE	Figure 6E
LVF		PW164 0.7 mg/ml
BN		3.33	20	10	26.67	16.67	10	26.67	6.67	13.33	13.33	6.67	10	13.33	10	6.67
BV		63.33	33.33	40	53.33	83.33	86.67	33.33	33.33	33.33	33.33	46.67	43.33	46.67
30 min		20	13.33	10	23.33	33.33	30	6.67	13.33	6.67	3.33	26.67	13.33	10
1 h		6.67	30	10	33.33	40	50	16.67	23.33	6.67	10	10	6.67	13.33
1h 30 min		36.67	20	10	30	40	40	26.67	33.33	16.67	10	6.67	10	10
2 h 30 min		33.33	26.67	23.33	33.33	33.33	36.67	23.33	30	10	16.67	16.67	10	13.33
FIGURE	Figure 6E
THERMAL		PW164 0.7 mg/ml
BN		11.83	10.6	12.8	11.13	13.23	10.1	9.8	14.2	9.63	11.33	10.43	10.3	11.53	11.6	10.63
BV		5.2	3.9	2.87	5.37	3.73	6.77	5.2	5.27	3.93	4.53	3.83	3.8	4.8
30 min		8.2	7.8	7.2	6	5.03	8.73	6.77	9.9	12.13	9.6	5.37	6.13	9.2
1 h		11.3	9.43	9.83	6.7	7.43	6.23	9.5	11.67	11.9	9.47	5.2	10.27	6.17
1h 30 min		6.2	8.83	13.23	6.7	7.43	6.73	8.1	9	7.8	10.07	6.7	11.7	9.33
2 h 30 min		8.67	8.37	7.37	7.07	6.53	6.43	9.13	7.03	7.2	9.4	5.53	8.33	7.67

## Sheet: Figure 7
Figure 7A				Figure 7B											Figure 7C
				13 Weeks		16 Weeks		19 Weeks
SD	HFD			SD	HFD	SD	HFD	SD	HFD						SD	HFD-Veh-R
30.1	50.6			19508	29318	12548	23895	13898	32078						1.15	0.83
30.9	65			13455	26528	10935	26190	7620	30008						2.01	0.78
43.5	54			14235	26655	20085	27983	11708	14985						1.11	0.62
37.2	54.5			15278	34860		28823		26310						0.83	0.61
32.9	59														1.19	0.76
23.1	59.4														0.83	0.59
30.4	53.2														1.27	0.51
29.8	56														1.13	0.57
38	50.7														1.14	0.35
34.8															1.2
39.6															1.08
33.6															1.41
Figure 7E
															Figure 7F
Right Paw	0h	3h	Left Paw	0h	3h	Right+Left Paw	0h	3h							Right Paw	0h	3h	Left Paw	0h	3h	R/L Paw	0h	3h
	0.14	0.38		0.26	0.71177		0.2	1.09								0.566892	0.846091		1.13334	0.382287		0.850118	0.614189
	0.53	1.3		0.53	1.05317		0.53	1.03								0.917276	0.846091		0.638897	0.382287		0.778087	0.614189
	0.3	2.51		1.57	2.29382		0.93	1.37								0.382287	1.8197		0.898996	1.04412		0.640641	1.43191
	0.711772	0.638682		0.746762	0.382287		0.729267	0.510485								0.14259	0.205003		0.162712	0.395967		0.152651	0.300485
	0.497164	0.912011		0.162712	1.04412		0.329938	0.978065								0.162712	0.14259		0.14259	0.14259		0.152651	0.14259
	0.160513	1.56675		0.193157	0.711772		0.176835	1.13926								0.631372	0.382287		0.0789769	0.193157		0.355174	0.287722
	0.14259	0.75		0.162712	0.711772		0.152651	0.55								0.711772	0.382287		0.162712	0.205003		0.437242	0.293645
	0.162712	0.7		0.14259	1.05317		0.152651	1.18								0.162712	0.160513		0.193157	0.105925		0.177934	0.133219
	0.162712	2.07		0.193157	1.90301		0.177934	1.98

## Sheet: Figure 8
Figure 8C
FGF13 fluorescence intensity			Nav1.7 fluorescence intensity			FGF13/Nav1.7 fluorescence intensity ratio
Non-diabetic	Diabetic		Non-diabetic	Diabetic		Non-diabetic	Diabetic
1522.51	1490.84		1107.57	762.33		1.37464	1.95564
1509.53	834.473		1061.38	513.875		1.42224	1.62388
1323.16	1188.12		1038.36	556.204		1.27428	2.13613
848.245	831.982		808.617	678.995		1.04901	1.22531
1024.33	1025.5		795.492	629.125		1.28766	1.63004
1059.46	955.623		830.727	657.517		1.27535	1.45338
Figure 8D
LCA analysis of FGF13/Nav1.7 vs FGF13/Nav1.7 V1831F mutation
WT DMSO	WT PW164	V1831F DMSO	V1831F PW164 50uM
100.036	48.4338	118.622	81.0933
86.7501	51.009	128.985	78.6786
87.2601	48.3348	85.2184	130.896
117.96	45.8586	86.0233	78.075
110.235	44.3729	123.954	110.07
110.533	45.9577	126.57	77.3707
93.8702	44.0758	106.246	129.085
103.306	44.0758	73.3462	89.0417
95.0505	49.7469	105.945	85.9227
80.0801	51.824	79.1817	77.9743
97.1034	46.8389	90.249	89.7459
117.816	47.9813	75.6603	82.5019

## Sheet: Suppl Fig. S2
Fig. S2C
LCA screening of the PW-series compounds (50 μM) against the FGF13/Nav1.7 500 complex
Vehicle	PW155	PW172	PW161	PW184	PW185	PW154	PW164	PW197	PW165	PW151	PW169	PW173	PW192	PW214	PW183	PW213
90.8206	118.426	80.8425	108.066	81.3262	104.922	109.898	54.3574	103.942	86.4043	82.5989	97.5278	100.01	111.833	92.5133	67.8354	79.048
99.9714	105.317	96.2805	93.926	93.7987	94.9314	104.006	65.3028	116.618	119.075	92.5642	92.2333	97.3878	119.787	92.0933	80.028	81.1607
97.7823	103.942	83.668	99.7677	90.7951	96.395	104.935	53.9247	116.249	117.904	98.7877	78.5644	92.9715	124.102	90.8333	109.975	72.2899
114.046	94.6133	81.1734	96.5478	91.0624	105.253	104.96	52.9829	124.496	125.807	97.2478	83.1207	98.1259	116.669	91.3551	82.3189	91.3678
94.3002	103.535	78.9589	92.0042	81.1989	103.662	109.784	54.4974	93.366	81.708	82.4971	95.0078	92.8569	102.924	92.3606	67.2882	78.5644
109.974	102.364	92.1824	93.1115	80.308	94.1678	103.471	52.792	116.606	119.062	91.7878	70.279	95.3387	118.171	91.0369	79.3789	78.2335
107.009	100.15	79.7607	90.426	82.1152	92.4624	98.0623	43.8067	106.36	107.379	95.6696	78.3098	89.8533	122.053	84.9025	98.5587	69.7572
86.1001	92.3351	80.1171	91.0751	80.2571	94.4478	96.0641	53.8102	119.368	117.777	93.1496	80.8934	96.8659	116.402	86.3406	81.6062	81.6316

## Sheet: Suppl Fig. S4
Figure S4B						Figure S4D						Figure S4F
GFP (Vehicle)	GFP (PW164)	FGF13B-GFP (Vehicle)	FGF13B-GFP (PW164)			GFP (Vehicle)	GFP (PW164)	FGF13B-GFP (Vehicle)	FGF13B-GFP (PW164)			GFP (Vehicle)	GFP (PW164)	FGF13B-GFP (Vehicle)	FGF13B-GFP (PW164)
50.7742	100.428	34.3067	38.829			-22.9418	-19.437	-19.1113	-27.5877			-48.2811	-41.7802	-50.2988	-78.1277
45.0718	41.9682	29.7202	63.6606			-20.2704	-19.4038	-14.7251	-18.2718			-46.1049	-49.8054	-42.8517	-62.654
42.2809	75.132	86.7898	51.0819			-16.9112	-25.5052	-25.3448	-18.9047			-46.125	-51.7745	-52.8843	-63.2712
69.2933	41.5939	88.803	64.2139			-23.6071	-18.4453	-11.807	-18.1737			-60.4741	-49.1073	-54.1762	-69.115
67.6733	59.435	102.82	16.2619			-18.125	-14.8327	-23.1601	-24.4768			-49.765	-48.4411	-58.2239	-57.2146
21.5473	23.4774	94.1199	114.153			-18.1402	-19.458	-26.31	-15.392			-48.2517	-49.6953	-55.2167	-64.095
22.1923	26.947	17.2649	33.4702			-25.5905	-16.1685	-25.6281	-19.0952			-49.9286	-62.6433	-77.9093	-59.74
70.3733	32.1007	59.6477	69.6186			-29.4256	-18.7532	-32.791	-26.5416			-54.0212	-55.6771	-65.773	-57.3358
62.0016	19.1581	64.2275	95.1227			-19.8733	-24.787	-35.7303	-29.6329			-55.7036	-50.4412	-66.0166	-57.4874
29.5254	89.2096	87.9171	61.4065			-23.3208	-31.4978	-30.7303	-30.8428			-69.8937	-54.0038	-58.6374	-53.1074
51.2795	79.0908	18.5836	78.8824			-26.8098	-22.7773	-25.5008	-23.3256			-55.0412	-51.0511	-65.5659	-55.4674
29.7437	100.61	62.2925	84.4807			-27.7456	-25.455	-30.592	-26.8947			-55.786	-61.0044	-68.1427	-57.0036
52.6139	74.8982	30.4681	56.4641			-36.4432	-32.8174	-39.0954	-38.0776			-52.7834	-50.7563	-58.0921	-51.0705
21.2203	71.4967		38.4014			-29.7894	-20.5548	-27.7466	-40.8573			-56.1328	-51.185	-63.2261	-51.5025
101.439	37.3659		33.9411			-36.728	-22.8317	-37.3467	-23.6671			-46.8905	-50.0283	-51.8483	-54.3003
	52.1621		14.1675			-18.917	-23.7406	-34.647	-28.8207			-50.6732	-51.1255	-53.3553	-55.631
	26.2381					-24.1881	-32.2794		-22.5923			-58.3903	-53.5208	-54.7308	-56.9994
	16.9003					-25.5222	-26.5463		-22.7494			-63.5412	-50.3405		-63.8987
						-23.2476	-31.6853		-27.3909			-55.0435			-57.1796
						-25.1221	-23.2051		-27.6297			-55.526
							-27.2529					-52.9281
Figure S4H														Figure S4J
Nav1.6-GFP (Vehicle)			Nav1.6-GFP (PW164)			Nav1.6+FGF13-GFP (Vehicle)			Nav1.6+FGF13-GFP (PW164)					Nav1.6-GFP (Vehicle)			Nav1.6-GFP (PW164)			Nav1.6+FGF13-GFP (Vehicle)			Nav1.6+FGF13-GFP (PW164)
Mean	SEM	N	Mean	SEM	N	Mean	SEM	N	Mean	SEM	N			Mean	SEM	N	Mean	SEM	N	Mean	SEM	N	Mean	SEM	N
1	0	8	1	0	10	1	0	14	1	0	10			1	0	10	1	0	10	1	0	13	1	0	9
														0.96962	0.0327725	10	0.989435	0.0477722	10	0.951441	0.0197145	13	0.971647	0.0359702	9
0.82018	0.0371764	8	0.831206	0.0251418	10	0.785997	0.0322672	14	0.808125	0.0465545	10			0.914357	0.0223384	10	0.974524	0.0459765	10	0.902672	0.0226081	13	1.01416	0.0393202	9
														0.925894	0.0238884	10	0.946343	0.0562596	10	0.932042	0.0262706	13	0.91127	0.0437485	9
0.750781	0.0255309	8	0.765284	0.0280039	10	0.714389	0.0339005	14	0.76568	0.0454937	10
0.760933	0.0347311	8	0.707388	0.0254775	10	0.691868	0.0386524	14	0.70354	0.0420533	10
0.720787	0.0371097	8	0.705343	0.0278987	10	0.657649	0.0381715	14	0.661379	0.0351459	10
0.730001	0.0309462	8	0.649869	0.0278838	10	0.643429	0.0389267	14	0.65249	0.03321	10

[truncated: 9 more sheets: Suppl Fig. S6, Suppl Fig. S7, Suppl Fig. S8, Suppl Fig. S9, Suppl Fig. S11, Suppl Fig. S12, Suppl Fig. S14, Suppl Fig. S15, Suppl Fig. S16]
